# Supplementary material for: Aerial root formation in Oaxacan maize (Zea mays) landraces persists into the adult phase and is minimally affected by soil nitrogen and ambient humidity
Source: Front Plant Sci. 2025 Jul 11;16:1607733. doi: 10.3389/fpls.2025.1607733 (PMC12289584; doi:10.3389/fpls.2025.1607733)
Supplement: Supplementary file 10 [file Table3.xlsx]

## Sheet: ReadMe
The following tabs have the ANOVA for each figure. The rawdata is available at https://doi.org/10.6084/m9.figshare.28727228.v1
Below is a table to walk through the tabs
Experiment				Tab
Greenhouse experiment (Wisconsin)				ANOVA_Fig2
Field experiment 2021 Wisconsin				ANOVA_Fig3
Greenhpuse experiment - Nitrogen levels				ANOVA_Fig4
Field experiment 2021 Wisconsin				ANOVA_SupFig3
Field experiment 2021 Wisconsin				ANOVA_SupFig4
Field experiment 2022 Georgia				ANOVA_SupFig5
Field experiment 2022 Hancock (Wisconsin)				ANOVA_SupFig6

## Sheet: ANOVA_Fig2
ANOVA last waxy leaf						ANOVA Day to Anthesis						ANOVA nodes with aerial roots
Condition	Difference between groups	Lower bound	Upper bound	p-value adjusted		Condition	Difference between groups	Lower bound	Upper bound	p-value adjusted		Condition	Difference between groups	Lower bound	Upper bound	p-value adjusted
PHP02-PHZ51	0.333333	-1.86631	2.53298	0.997002		PHP02-PHZ51	-10.0667	-38.2184	18.0851	0.813666		PHP02-PHZ51	-0.466667	-9.47562	8.54229	0.999984
H. King-PHZ51	1	-0.796003	2.796	0.539787		H King-PHZ51	11.1	-12.2422	34.4422	0.612663		H King-PHZ51	1.36667	-6.10316	8.8365	0.992655
Oaxa233-PHZ51	2.5	0.703997	4.296	0.00271061		Oaxa524-PHZ51	26.6	-1.55177	54.7518	0.0692808		Oaxa233-PHZ51	12.2	4.73017	19.6698	0.00041739
Oaxa524-PHZ51	0.166667	-1.62934	1.96267	0.999718		Oaxa733-PHZ51	26.6	3.25778	49.9422	0.0211948		Oaxa524-PHZ51	8.03333	0.563504	15.5032	0.0297024
Oaxa733-PHZ51	0.833333	-0.962669	2.62934	0.714065		H King-PHP02	21.1667	-6.09117	48.4245	0.175337		Oaxa733-PHZ51	8.2	0.730171	15.6698	0.0253573
H. King-PHP02	0.666667	-1.53298	2.86631	0.93555		Oaxa524-PHP02	36.6667	5.19203	68.1413	0.0180629		H King-PHP02	1.83333	-6.88955	10.5562	0.986215
Oaxa233-PHP02	2.16667	-0.0329784	4.36631	0.0553293		Oaxa733-PHP02	36.6667	9.40883	63.9245	0.00569866		Oaxa233-PHP02	12.6667	3.94379	21.3895	0.00174316
Oaxa524-PHP02	-0.166667	-2.36631	2.03298	0.999896		Oaxa524-H King	15.5	-11.7578	42.7578	0.447446		Oaxa524-PHP02	8.5	-0.222881	17.2229	0.0593223
Oaxa733-PHP02	0.5	-1.69965	2.69965	0.980785		Oaxa733-H King	15.5	-6.75593	37.7559	0.260034		Oaxa733-PHP02	8.66667	-0.0562141	17.3895	0.0522176
Oaxa233-H King	1.5	-0.296003	3.296	0.142671		Oaxa733-Oaxa524	-1.42109e-14	-27.2578	27.2578	1		Oaxa233-H King	10.8333	3.71113	17.9555	0.00101363
Oaxa524-H King	-0.833333	-2.62934	0.962669	0.714065								Oaxa524-H King	6.66667	-0.455536	13.7889	0.0762612
Oaxa733-H King	-0.166667	-1.96267	1.62934	0.999718								Oaxa733-H King	6.83333	-0.288869	13.9555	0.065496
Oaxa524-Oaxa233	-2.33333	-4.12934	-0.537331	0.00559189								Oaxa524-Oaxa233	-4.16667	-11.2889	2.95554	0.484506
Oaxa733-Oaxa233	-1.66667	-3.46267	0.129336	0.0805181								Oaxa733-Oaxa233	-4	-11.1222	3.1222	0.528149
Oaxa733-Oaxa524	0.666667	-1.12934	2.46267	0.861446								Oaxa733-Oaxa524	0.166667	-6.95554	7.28887	1

## Sheet: ANOVAs_Fig3
Nodes with aeria roots over time - PHP02						Nodes with aeria roots over time - PHZ51						Nodes with aeria roots over time - Hickory King
Comparison	Difference between groups	Lower bound	Upper bound	p-value adjusted		Comparison	Difference between groups	Lower bound	Upper bound	p-value adjusted		Comparison	Difference between groups	Lower bound	Upper bound	p-value adjusted
69-64	-2.66e-15	-1.66929	1.66929	1		69-64	0.666667	-1.57293	2.90626	0.984115		69-64	3.55271e-15	-4.89533	4.89533	1
85-64	-2.22e-15	-1.66929	1.66929	1		85-64	0.666667	-1.57293	2.90626	0.984115		85-64	0.666667	-4.22866	5.562	0.999961
90-64	-2.66e-15	-1.66929	1.66929	1		90-64	0.666667	-1.57293	2.90626	0.984115		90-64	0.666667	-4.22866	5.562	0.999961
92-64	-2.22e-15	-1.66929	1.66929	1		92-64	0.666667	-1.57293	2.90626	0.984115		92-64	0.666667	-4.22866	5.562	0.999961
95-64	-2.22e-15	-1.66929	1.66929	1		95-64	0.666667	-1.57293	2.90626	0.984115		95-64	0.666667	-4.22866	5.562	0.999961
109-64	-2.22e-15	-1.66929	1.669294218D8:E8	1		109-64	1.33333	-0.90626	3.57293	0.542226		109-64	0.666667	-4.22866	5.562	0.999961
111-64	-2.22e-15	-1.66929	1.66929	1		111-64	1.33333	-0.90626	3.57293	0.542226		111-64	0.666667	-4.22866	5.562	0.999961
118-64	-2.66e-15	-1.66929	1.66929	1		118-64	1.33333	-0.90626	3.57293	0.542226		118-64	1.66667	-3.22866	6.562	0.962859
135-64	-2.22e-15	-1.66929	1.66929	1		135-64	1.33333	-0.90626	3.57293	0.542226		135-64	1.66667	-3.22866	6.562	0.962859
85-69	4.44e-16	-1.66929	1.66929	1		85-69	4.44e-16	-2.23959	2.23959	1		85-69	0.666667	-4.22866	5.562	0.999961
90-69	0	-1.66929	1.66929	1		90-69	8.88e-16	-2.23959	2.23959	1		90-69	0.666667	-4.22866	5.562	0.999961
92-69	4.44e-16	-1.66929	1.66929	1		92-69	8.88e-16	-2.23959	2.23959	1		92-69	0.666667	-4.22866	5.562	0.999961
95-69	4.44e-16	-1.66929	1.66929	1		95-69	4.44e-16	-2.23959	2.23959	1		95-69	0.666667	-4.22866	5.562	0.999961
109-69	4.44e-16	-1.66929	1.66929	1		109-69	0.666667	-1.57293	2.90626	0.984115		109-69	0.666667	-4.22866	5.562	0.999961
111-69	4.44e-16	-1.66929	1.66929	1		111-69	0.666667	-1.57293	2.90626	0.984115		111-69	0.666667	-4.22866	5.562	0.999961
118-69	0	-1.66929	1.66929	1		118-69	0.666667	-1.57293	2.90626	0.984115		118-69	1.66667	-3.22866	6.562	0.962859
135-69	4.44e-16	-1.66929	1.66929	1		135-69	0.666667	-1.57293	2.90626	0.984115		135-69	1.66667	-3.22866	6.562	0.962859
90-85	-4.44e-16	-1.66929	1.66929	1		90-85	4.44e-16	-2.23959	2.23959	1		90-85	0	-4.89533	4.89533	1
92-85	0	-1.66929	1.66929	1		92-85	4.44e-16	-2.23959	2.23959	1		92-85	0	-4.89533	4.89533	1
95-85	0	-1.66929	1.66929	1		95-85	0	-2.23959	2.23959	1		95-85	0	-4.89533	4.89533	1
109-85	0	-1.66929	1.66929	1		109-85	0.666667	-1.57293	2.90626	0.984115		109-85	0	-4.89533	4.89533	1
111-85	0	-1.66929	1.66929	1		111-85	0.666667	-1.57293	2.90626	0.984115		111-85	0	-4.89533	4.89533	1
118-85	-4.44e-16	-1.66929	1.66929	1		118-85	0.666667	-1.57293	2.90626	0.984115		118-85	1	-3.89533	5.89533	0.998958
135-85	0	-1.66929	1.66929	1		135-85	0.666667	-1.57293	2.90626	0.984115		135-85	1	-3.89533	5.89533	0.998958
92-90	4.44e-16	-1.66929	1.66929	1		92-90	0	-2.23959	2.23959	1		92-90	0	-4.89533	4.89533	1
95-90	4.44e-16	-1.66929	1.66929	1		95-90	-4.44e-16	-2.23959	2.23959	1		95-90	0	-4.89533	4.89533	1
109-90	4.44e-16	-1.66929	1.66929	1		109-90	0.666667	-1.57293	2.90626	0.984115		109-90	0	-4.89533	4.89533	1
111-90	4.44e-16	-1.66929	1.66929	1		111-90	0.666667	-1.57293	2.90626	0.984115		111-90	0	-4.89533	4.89533	1
118-90	0	-1.66929	1.66929	1		118-90	0.666667	-1.57293	2.90626	0.984115		118-90	1	-3.89533	5.89533	0.998958
135-90	4.44e-16	-1.66929	1.66929	1		135-90	0.666667	-1.57293	2.90626	0.984115		135-90	1	-3.89533	5.89533	0.998958
95-92	0	-1.66929	1.66929	1		95-92	-4.44e-16	-2.23959	2.23959	1		95-92	0	-4.89533	4.89533	1
109-92	0	-1.66929	1.66929	1		109-92	0.666667	-1.57293	2.90626	0.984115		109-92	0	-4.89533	4.89533	1
111-92	0	-1.66929	1.66929	1		111-92	0.666667	-1.57293	2.90626	0.984115		111-92	0	-4.89533	4.89533	1
118-92	-4.44e-16	-1.66929	1.66929	1		118-92	0.666667	-1.57293	2.90626	0.984115		118-92	1	-3.89533	5.89533	0.998958
135-92	0	-1.66929	1.66929	1		135-92	0.666667	-1.57293	2.90626	0.984115		135-92	1	-3.89533	5.89533	0.998958
109-95	0	-1.66929	1.66929	1		109-95	0.666667	-1.57293	2.90626	0.984115		109-95	0	-4.89533	4.89533	1
111-95	0	-1.66929	1.66929	1		111-95	0.666667	-1.57293	2.90626	0.984115		111-95	0	-4.89533	4.89533	1
118-95	-4.44e-16	-1.66929	1.66929	1		118-95	0.666667	-1.57293	2.90626	0.984115		118-95	1	-3.89533	5.89533	0.998958
135-95	0	-1.66929	1.66929	1		135-95	0.666667	-1.57293	2.90626	0.984115		135-95	1	-3.89533	5.89533	0.998958
111-109	0	-1.66929	1.66929	1		111-109	0	-2.23959	2.23959	1		111-109	0	-4.89533	4.89533	1
118-109	-4.44e-16	-1.66929	1.66929	1		118-109	0	-2.23959	2.23959	1		118-109	1	-3.89533	5.89533	0.998958
135-109	0	-1.66929	1.66929	1		135-109	0	-2.23959	2.23959	1		135-109	1	-3.89533	5.89533	0.998958
118-111	-4.44e-16	-1.66929	1.66929	1		118-111	0	-2.23959	2.23959	1		118-111	1	-3.89533	5.89533	0.998958
135-111	0	-1.66929	1.66929	1		135-111	0	-2.23959	2.23959	1		135-111	1	-3.89533	5.89533	0.998958
135-118	4.44e-16	-1.66929	1.66929	1		135-118	0	-2.23959	2.23959	1		135-118	0	-4.89533	4.89533	1
Nodes with aeria roots over time - Oaxa733						Nodes with aeria roots over time - Oaxa233						Nodes with aeria roots over time - Oaxa524
Comparison	Difference between groups	Lower bound	Upper bound	p-value adjusted		Comparison	Difference between groups	Lower bound	Upper bound	p-value adjusted		Comparison	Difference between groups	Lower bound	Upper bound	p-value adjusted
69-64	0.666667	-4.20012	5.53345	0.999959		69-64	1.66667	-5.66684	9.00017	0.997648		69-64	1.33333	-5.15333	7.82	0.998906
85-64	1.66667	-3.20012	6.53345	0.96153		85-64	3.33333	-4.00017	10.6668	0.828902		85-64	4	-2.48666	10.4867	0.496833
90-64	2	-2.86679	6.86679	0.894272		90-64	3.66667	-3.66684	11.0002	0.744878		90-64	5.33333	-1.15333	11.82	0.166238
92-64	2	-2.86679	6.86679	0.894272		92-64	3.66667	-3.66684	11.0002	0.744878		92-64	5.33333	-1.15333	11.82	0.166238
95-64	3	-1.86679	7.86679	0.49731		95-64	5.33333	-2.00017	12.6668	0.289958		95-64	5.33333	-1.15333	11.82	0.166238
109-64	3.66667	-1.20012	8.53345	0.250666		109-64	5.33333	-2.00017	12.6668	0.289958		109-64	8.66667	2.18	15.1533	0.0039362
111-64	3.66667	-1.20012	8.53345	0.250666		111-64	5.33333	-2.00017	12.6668	0.289958		111-64	8.66667	2.18	15.1533	0.0039362
118-64	3.66667	-1.20012	8.53345	0.250666		118-64	5.33333	-2.00017	12.6668	0.289958		118-64	8.66667	2.18	15.1533	0.0039362
135-64	6	1.13321	10.8668	0.00874386		135-64	9	1.6665	16.3335	0.00912884		135-64	9	2.51334	15.4867	0.00264171
85-69	1	-3.86679	5.86679	0.998909		85-69	1.66667	-5.66684	9.00017	0.997648		85-69	2.66667	-3.82	9.15333	0.894075
90-69	1.33333	-3.53345	6.20012	0.990938		90-69	2	-5.3335	9.3335	0.991219		90-69	4	-2.48666	10.4867	0.496833
92-69	1.33333	-3.53345	6.20012	0.990938		92-69	2	-5.3335	9.3335	0.991219		92-69	4	-2.48666	10.4867	0.496833
95-69	2.33333	-2.53345	7.20012	0.78456		95-69	3.66667	-3.66684	11.0002	0.744878		95-69	4	-2.48666	10.4867	0.496833
109-69	3	-1.86679	7.86679	0.49731		109-69	3.66667	-3.66684	11.0002	0.744878		109-69	7.33333	0.84667	13.82	0.0190828
111-69	3	-1.86679	7.86679	0.49731		111-69	3.66667	-3.66684	11.0002	0.744878		111-69	7.33333	0.84667	13.82	0.0190828
118-69	3	-1.86679	7.86679	0.49731		118-69	3.66667	-3.66684	11.0002	0.744878		118-69	7.33333	0.84667	13.82	0.0190828
135-69	5.33333	0.466546	10.2001	0.0247541		135-69	7.33333	-0.000170844	14.6668	0.0500084		135-69	7.66667	1.18	14.1533	0.0129197
90-85	0.333333	-4.53345	5.20012	1		90-85	0.333333	-7.00017	7.66684	1		90-85	1.33333	-5.15333	7.82	0.998906
92-85	0.333333	-4.53345	5.20012	1		92-85	0.333333	-7.00017	7.66684	1		92-85	1.33333	-5.15333	7.82	0.998906
95-85	1.33333	-3.53345	6.20012	0.990938		95-85	2	-5.3335	9.3335	0.991219		95-85	1.33333	-5.15333	7.82	0.998906
109-85	2	-2.86679	6.86679	0.894272		109-85	2	-5.3335	9.3335	0.991219		109-85	4.66667	-1.82	11.1533	0.302506
111-85	2	-2.86679	6.86679	0.894272		111-85	2	-5.3335	9.3335	0.991219		111-85	4.66667	-1.82	11.1533	0.302506
118-85	2	-2.86679	6.86679	0.894272		118-85	2	-5.3335	9.3335	0.991219		118-85	4.66667	-1.82	11.1533	0.302506
135-85	4.33333	-0.533454	9.20012	0.107008		135-85	5.66667	-1.66684	13.0002	0.224245		135-85	5	-1.48666	11.4867	0.226745
92-90	-8.88e-16	-4.86679	4.86679	1		92-90	0	-7.3335	7.3335	1		92-90	0	-6.48666	6.48666	1
95-90	1	-3.86679	5.86679	0.998909		95-90	1.66667	-5.66684	9.00017	0.997648		95-90	8.88e-16	-6.48666	6.48666	1
109-90	1.66667	-3.20012	6.53345	0.96153		109-90	1.66667	-5.66684	9.00017	0.997648		109-90	3.33333	-3.15333	9.82	0.716788
111-90	1.66667	-3.20012	6.53345	0.96153		111-90	1.66667	-5.66684	9.00017	0.997648		111-90	3.33333	-3.15333	9.82	0.716788
118-90	1.66667	-3.20012	6.53345	0.96153		118-90	1.66667	-5.66684	9.00017	0.997648		118-90	3.33333	-3.15333	9.82	0.716788
135-90	4	-0.866787	8.86679	0.166552		135-90	5.33333	-2.00017	12.6668	0.289958		135-90	3.66667	-2.82	10.1533	0.607399
95-92	1	-3.86679	5.86679	0.998909		95-92	1.66667	-5.66684	9.00017	0.997648		95-92	8.88e-16	-6.48666	6.48666	1
109-92	1.66667	-3.20012	6.53345	0.96153		109-92	1.66667	-5.66684	9.00017	0.997648		109-92	3.33333	-3.15333	9.82	0.716788
111-92	1.66667	-3.20012	6.53345	0.96153		111-92	1.66667	-5.66684	9.00017	0.997648		111-92	3.33333	-3.15333	9.82	0.716788
118-92	1.66667	-3.20012	6.53345	0.96153		118-92	1.66667	-5.66684	9.00017	0.997648		118-92	3.33333	-3.15333	9.82	0.716788
135-92	4	-0.866787	8.86679	0.166552		135-92	5.33333	-2.00017	12.6668	0.289958		135-92	3.66667	-2.82	10.1533	0.607399
109-95	0.666667	-4.20012	5.53345	0.999959		109-95	0	-7.3335	7.3335	1		109-95	3.33333	-3.15333	9.82	0.716788
111-95	0.666667	-4.20012	5.53345	0.999959		111-95	0	-7.3335	7.3335	1		111-95	3.33333	-3.15333	9.82	0.716788
118-95	0.666667	-4.20012	5.53345	0.999959		118-95	0	-7.3335	7.3335	1		118-95	3.33333	-3.15333	9.82	0.716788
135-95	3	-1.86679	7.86679	0.49731		135-95	3.66667	-3.66684	11.0002	0.744878		135-95	3.66667	-2.82	10.1533	0.607399
111-109	8.88e-16	-4.86679	4.86679	1		111-109	0	-7.3335	7.3335	1		111-109	1.78e-15	-6.48666	6.48666	1
118-109	8.88e-16	-4.86679	4.86679	1		118-109	0	-7.3335	7.3335	1		118-109	-1.78e-15	-6.48666	6.48666	1
135-109	2.33333	-2.53345	7.20012	0.78456		135-109	3.66667	-3.66684	11.0002	0.744878		135-109	0.333333	-6.15333	6.82	1
118-111	0	-4.86679	4.86679	1		118-111	0	-7.3335	7.3335	1		118-111	-3.55e-15	-6.48666	6.48666	1
135-111	2.33333	-2.53345	7.20012	0.78456		135-111	3.66667	-3.66684	11.0002	0.744878		135-111	0.333333	-6.15333	6.82	1
135-118	2.33333	-2.53345	7.20012	0.78456		135-118	3.66667	-3.66684	11.0002	0.744878		135-118	0.333333	-6.15333	6.82	1

## Sheet: ANOVA_Fig4
Estimated marginal means (EMMs) 80 days after planting
Pairwise comparison (nitrogen level, genotype)	Estimated marginal means	Standard Error	Degrees of freedom	t-statistic	p.value
Low Oaxa229 - Medium Oaxa229	0.667	0.72	18	0.926	0.9882
Low Oaxa229 - High Oaxa229	0	0.72	18	0	1
Medium Oaxa229 - High Oaxa229	0.667	0.72	18	0.926	0.9882
Low Oaxa139 - Medium Oaxa139	0	0.72	18	0	1
Low Oaxa139 - High Oaxa139	3	0.72	18	4.166	0.0132
Medium Oaxa139 - High Oaxa139	3	0.72	18	4.166	0.0132
Low GRIN19970 -Medium GRIN19970	0.667	0.72	18	0.926	0.9882
Low GRIN19970 - High GRIN19970	2	0.72	18	2.777	0.1891
Medium GRIN19970 - High GRIN19970	1.333	0.72	18	1.852	0.6512
Estimated marginal means (EMMs) 90 days after planting
Pairwise comparison (nitrogen level, genotype)	Estimated marginal means	Standard Error	Degrees of freedom	t-statistic	p.value
Low Oaxa229 - Medium Oaxa229	1	1.07	18	0.938	0.9871
Low Oaxa229 - High Oaxa229	0.333	1.07	18	0.313	1
Medium Oaxa229 - High Oaxa229	1.333	1.07	18	1.251	0.9332
Low Oaxa139 - Medium Oaxa139	1	1.07	18	0.938	0.9871
Low Oaxa139 - High Oaxa139	2.667	1.07	18	2.502	0.2929
Medium Oaxa139 - High Oaxa139	1.667	1.07	18	1.564	0.8114
Low GRIN19970 -Medium GRIN19970	0.333	1.07	18	0.313	1
Low GRIN19970 - High GRIN19970	2	1.07	18	1.877	0.6362
Medium GRIN19970 - High GRIN19970	1.667	1.07	18	1.564	0.8114
Estimated marginal means (EMMs) 132 days after planting
Pairwise comparison (nitrogen level, genotype)	Estimated marginal means	Standard Error	Degrees of freedom	t-statistic	p.value
Low Oaxa229 - Medium Oaxa229	0.333	1.44	18	0.231	1
Low Oaxa229 - High Oaxa229	1.667	1.44	18	1.157	0.9559
Medium Oaxa229 - High Oaxa229	2	1.44	18	1.389	0.8881
Low Oaxa139 - Medium Oaxa139	1	1.44	18	0.694	0.9982
Low Oaxa139 - High Oaxa139	2.667	1.44	18	1.852	0.6512
Medium Oaxa139 - High Oaxa139	1.667	1.44	18	1.157	0.9559
Low GRIN19970 -Medium GRIN19970	0	1.44	18	0	1
Low GRIN19970 - High GRIN19970	1	1.44	18	0.694	0.9982
Medium GRIN19970 - High GRIN19970	1	1.44	18	0.694	0.9982

## Sheet: ANOVA_SupFig3
ANOVA last waxy leaf - Field Wisconsin						ANOVA say to anthesis - Field Wisconsin						ANOVA nodes with aerial roots
Condition	Difference between groups	Lower bound	Upper bound	p-value adjusted		Condition	Difference between groups	Lower bound	Upper bound	p-value adjusted		Condition	Difference between groups	Lower bound	Upper bound	p-value adjusted
PHP02-PHZ1	0.777778	0.111122	1.44443	0.0136737		PHP02-PHZ1	-8	-11.9262	-4.0738	0.000352618		PHP02-PHZ51	0.111111	-2.18353	2.40575	0.999991
HB8229-PHZ1	1.44444	0.777789	2.1111	8.56039e-07		HB8229-PHZ1	1	-2.9262	4.9262	0.941911		H King-PHZ51	1.11111	-1.18353	3.40575	0.70384
Oaxa139-PHZ1	0.444444	-0.222211	1.1111	0.368669		Oaxa139-PHZ1	-8.66667	-12.5929	-4.74047	0.000179612		Oaxa299-PHZ51	1	-1.29464	3.29464	0.786482
Oaxa524-PHZ1	0.222222	-0.444434	0.888878	0.91881		Oaxa524-PHZ1	33.5	29.1104	37.8896	8.30388e-10		Oaxa524-PHZ51	4.88889	2.59425	7.18353	1.24366e-06
GRIN1987-PHZ1	1.31944	0.632271	2.00662	1.08283e-05		GRIN1987-PHZ1	31	26.6104	35.3896	1.96169e-09		Oaxa733-PHZ51	4.20833	1.84307	6.57359	4.51671e-05
HB8229-PHP02	0.666667	1.08285e-05	1.33332	0.0499941		HB8229-PHP02	9	5.0738	12.9262	0.000129927		H King-PHP02	1	-1.29464	3.29464	0.786482
Oaxa139-PHP02	-0.333333	-0.999989	0.333323	0.675096		Oaxa139-PHP02	-0.666667	-4.59287	3.25953	0.989456		Oaxa299-PHP02	0.888889	-1.40575	3.18353	0.857368
Oaxa524-PHP02	-0.555556	-1.22221	0.1111	0.152379		Oaxa524-PHP02	41.5	37.1104	45.8896	2.17963e-10		Oaxa524-PHP02	4.77778	2.48314	7.07242	2.0503e-06
GRIN1987-PHP02	0.541667	-0.145506	1.22884	0.198411		GRIN1987-PHP02	39	34.6104	43.3896	3.0272e-10		Oaxa733-PHP02	4.09722	1.73196	6.46248	7.23121e-05
Oaxa139-HB8229	-1	-1.66666	-0.333344	0.00069738		Oaxa139-HB8229	-9.66667	-13.5929	-5.74047	6.97311e-05		Oaxa299-H King	-0.111111	-2.40575	2.18353	0.999991
Oaxa524-HB8229	-1.22222	-1.88888	-0.555566	2.61602e-05		Oaxa524-HB8229	32.5	28.1104	36.8896	1.12911e-09		Oaxa524-H King	3.77778	1.48314	6.07242	0.000169396
GRIN1987-HB8229	-0.125	-0.812173	0.562173	0.994159		GRIN1987-HB8229	30	25.6104	34.3896	2.97367e-09		Oaxa733-H King	3.09722	0.731963	5.46248	0.00402524
Oaxa524-Oaxa139	-0.222222	-0.888878	0.444434	0.91881		Oaxa524-Oaxa139	42.1667	37.777	46.5563	1.99486e-10		Oaxa524-Oaxa299	3.88889	1.59425	6.18353	0.000105003
GRIN1987-Oaxa139	0.875	0.187827	1.56217	0.00553121		GRIN1987-Oaxa139	39.6667	35.277	44.0563	2.77182e-10		Oaxa733-Oaxa299	3.20833	0.843074	5.57359	0.00264272
GRIN1987-Oaxa524	1.09722	0.410049	1.7844	0.000275248		GRIN1987-Oaxa524	-2.5	-7.30859	2.30859	0.50273		Oaxa733-Oaxa524	-0.680556	-3.04581	1.6847	0.955217

## Sheet: ANOVA_SupFig4
Nodes with aeria roots over time - PHP02 - Field						Nodes with aeria roots over time - PHZ51 - Field						Nodes with aeria roots over time - HB8229 - Field
Comparison	Difference between groups	Lower bound	Upper bound	p-value adjusted		Comparison	Difference between groups	Lower bound	Upper bound	p-value adjusted		Comparison	Difference between groups	Lower bound	Upper bound	p-value adjusted
70-63	-0.0694444	-0.794199	0.65531	0.999997		70-63	0.111111	-0.638007	0.860229	0.999924		70-63	0.111111	-1.15908	1.3813	0.999999
77-63	0.0416667	-0.683087	0.766421	1		77-63	0.333333	-0.415785	1.08245	0.885218		77-63	0.111111	-1.15908	1.3813	0.999999
84-63	0.152778	-0.571976	0.877532	0.998963		84-63	0.222222	-0.526896	0.97134	0.989121		84-63	0.111111	-1.15908	1.3813	0.999999
91-63	0.152778	-0.571976	0.877532	0.998963		91-63	0.444444	-0.304674	1.19356	0.617725		91-63	0.444444	-0.825747	1.71464	0.969433
98-63	0.152778	-0.571976	0.877532	0.998963		98-63	0.444444	-0.304674	1.19356	0.617725		98-63	0.555556	-0.714636	1.82575	0.894696
105-63	0.152778	-0.571976	0.877532	0.998963		105-63	0.333333	-0.415785	1.08245	0.885218		105-63	0.555556	-0.714636	1.82575	0.894696
112-63	0.152778	-0.571976	0.877532	0.998963		112-63	0.333333	-0.415785	1.08245	0.885218		112-63	0.444444	-0.825747	1.71464	0.969433
119-63	0.152778	-0.571976	0.877532	0.998963		119-63	0.333333	-0.415785	1.08245	0.885218		119-63	0.444444	-0.825747	1.71464	0.969433
77-70	0.111111	-0.592004	0.814226	0.999877		77-70	0.222222	-0.526896	0.97134	0.989121		77-70	0	-1.27019	1.27019	1
84-70	0.222222	-0.480893	0.925337	0.983601		84-70	0.111111	-0.638007	0.860229	0.999924		84-70	0	-1.27019	1.27019	1
91-70	0.222222	-0.480893	0.925337	0.983601		91-70	0.333333	-0.415785	1.08245	0.885218		91-70	0.333333	-0.936858	1.60352	0.995191
98-70	0.222222	-0.480893	0.925337	0.983601		98-70	0.333333	-0.415785	1.08245	0.885218		98-70	0.444444	-0.825747	1.71464	0.969433
105-70	0.222222	-0.480893	0.925337	0.983601		105-70	0.222222	-0.526896	0.97134	0.989121		105-70	0.444444	-0.825747	1.71464	0.969433
112-70	0.222222	-0.480893	0.925337	0.983601		112-70	0.222222	-0.526896	0.97134	0.989121		112-70	0.333333	-0.936858	1.60352	0.995191
119-70	0.222222	-0.480893	0.925337	0.983601		119-70	0.222222	-0.526896	0.97134	0.989121		119-70	0.333333	-0.936858	1.60352	0.995191
84-77	0.111111	-0.592004	0.814226	0.999877		84-77	-0.111111	-0.860229	0.638007	0.999924		84-77	0	-1.27019	1.27019	1
91-77	0.111111	-0.592004	0.814226	0.999877		91-77	0.111111	-0.638007	0.860229	0.999924		91-77	0.333333	-0.936858	1.60352	0.995191
98-77	0.111111	-0.592004	0.814226	0.999877		98-77	0.111111	-0.638007	0.860229	0.999924		98-77	0.444444	-0.825747	1.71464	0.969433
105-77	0.111111	-0.592004	0.814226	0.999877		105-77	-4.44089e-16	-0.749118	0.749118	1		105-77	0.444444	-0.825747	1.71464	0.969433
112-77	0.111111	-0.592004	0.814226	0.999877		112-77	-4.44089e-16	-0.749118	0.749118	1		112-77	0.333333	-0.936858	1.60352	0.995191
119-77	0.111111	-0.592004	0.814226	0.999877		119-77	-4.44089e-16	-0.749118	0.749118	1		119-77	0.333333	-0.936858	1.60352	0.995191
91-84	0	-0.703115	0.703115	1		91-84	0.222222	-0.526896	0.97134	0.989121		91-84	0.333333	-0.936858	1.60352	0.995191
98-84	-2.22045e-16	-0.703115	0.703115	1		98-84	0.222222	-0.526896	0.97134	0.989121		98-84	0.444444	-0.825747	1.71464	0.969433
105-84	-2.22045e-16	-0.703115	0.703115	1		105-84	0.111111	-0.638007	0.860229	0.999924		105-84	0.444444	-0.825747	1.71464	0.969433
112-84	0	-0.703115	0.703115	1		112-84	0.111111	-0.638007	0.860229	0.999924		112-84	0.333333	-0.936858	1.60352	0.995191
119-84	0	-0.703115	0.703115	1		119-84	0.111111	-0.638007	0.860229	0.999924		119-84	0.333333	-0.936858	1.60352	0.995191
98-91	-2.22045e-16	-0.703115	0.703115	1		98-91	-6.66134e-16	-0.749118	0.749118	1		98-91	0.111111	-1.15908	1.3813	0.999999
105-91	-2.22045e-16	-0.703115	0.703115	1		105-91	-0.111111	-0.860229	0.638007	0.999924		105-91	0.111111	-1.15908	1.3813	0.999999
112-91	0	-0.703115	0.703115	1		112-91	-0.111111	-0.860229	0.638007	0.999924		112-91	0	-1.27019	1.27019	1
119-91	0	-0.703115	0.703115	1		119-91	-0.111111	-0.860229	0.638007	0.999924		119-91	0	-1.27019	1.27019	1
105-98	0	-0.703115	0.703115	1		105-98	-0.111111	-0.860229	0.638007	0.999924		105-98	4.44089e-16	-1.27019	1.27019	1
112-98	2.22045e-16	-0.703115	0.703115	1		112-98	-0.111111	-0.860229	0.638007	0.999924		112-98	-0.111111	-1.3813	1.15908	0.999999
119-98	2.22045e-16	-0.703115	0.703115	1		119-98	-0.111111	-0.860229	0.638007	0.999924		119-98	-0.111111	-1.3813	1.15908	0.999999
112-105	2.22045e-16	-0.703115	0.703115	1		112-105	0	-0.749118	0.749118	1		112-105	-0.111111	-1.3813	1.15908	0.999999
119-105	2.22045e-16	-0.703115	0.703115	1		119-105	0	-0.749118	0.749118	1		119-105	-0.111111	-1.3813	1.15908	0.999999
119-112	0	-0.703115	0.703115	1		119-112	0	-0.749118	0.749118	1		119-112	0	-1.27019	1.27019	1
Nodes with aeria roots over time - Oaxa139 - Field						Nodes with aeria roots over time - GRIN19897 - Field						Nodes with aeria roots over time - Oaxa524 - Field
Comparison	Difference between groups	Lower bound	Upper bound	p-value adjusted		Comparison	Difference between groups	Lower bound	Upper bound	p-value adjusted		Comparison	Difference between groups	Lower bound	Upper bound	p-value adjusted
70-63	0.222222	-0.882568	1.32701	0.999265		70-63	0.888889	-3.27361	5.05138	0.998867		70-63	0.777778	-2.19519	3.75075	0.995292
77-63	0.222222	-0.882568	1.32701	0.999265		77-63	1.88889	-2.27361	6.05138	0.873583		77-63	1.77778	-1.19519	4.75075	0.607652
84-63	0.222222	-0.882568	1.32701	0.999265		84-63	2	-2.1625	6.1625	0.834407		84-63	2	-0.97297	4.97297	0.447883
91-63	0.333333	-0.771457	1.43812	0.987858		91-63	2.55556	-1.60694	6.71805	0.573196		91-63	2.33333	-0.639637	5.3063	0.244762
98-63	0.333333	-0.771457	1.43812	0.987858		98-63	2.88889	-1.27361	7.05138	0.404625		98-63	3	0.0270295	5.97297	0.0462579
105-63	0.333333	-0.771457	1.43812	0.987858		105-63	2.88889	-1.27361	7.05138	0.404625		105-63	3	0.0270295	5.97297	0.0462579
112-63	0.333333	-0.771457	1.43812	0.987858		112-63	3.11111	-1.05138	7.27361	0.305152		112-63	3.44444	0.471474	6.41741	0.0116097
119-63	0.333333	-0.771457	1.43812	0.987858		119-63	3.11111	-1.05138	7.27361	0.305152		119-63	3.44444	0.471474	6.41741	0.0116097
77-70	-4.44089e-16	-1.10479	1.10479	1		77-70	1	-3.1625	5.1625	0.997386		77-70	1	-1.97297	3.97297	0.975931
84-70	0	-1.10479	1.10479	1		84-70	1.11111	-3.05138	5.27361	0.994602		84-70	1.22222	-1.75075	4.19519	0.923684
91-70	0.111111	-0.993679	1.2159	0.999996		91-70	1.66667	-2.49583	5.82916	0.933821		91-70	1.55556	-1.41741	4.52853	0.760354
98-70	0.111111	-0.993679	1.2159	0.999996		98-70	2	-2.1625	6.1625	0.834407		98-70	2.22222	-0.750748	5.19519	0.305048
105-70	0.111111	-0.993679	1.2159	0.999996		105-70	2	-2.1625	6.1625	0.834407		105-70	2.22222	-0.750748	5.19519	0.305048
112-70	0.111111	-0.993679	1.2159	0.999996		112-70	2.22222	-1.94027	6.38472	0.740085		112-70	2.66667	-0.306304	5.63964	0.114016
119-70	0.111111	-0.993679	1.2159	0.999996		119-70	2.22222	-1.94027	6.38472	0.740085		119-70	2.66667	-0.306304	5.63964	0.114016
84-77	4.44089e-16	-1.10479	1.10479	1		84-77	0.111111	-4.05138	4.27361	1		84-77	0.222222	-2.75075	3.19519	1
91-77	0.111111	-0.993679	1.2159	0.999996		91-77	0.666667	-3.49583	4.82916	0.999864		91-77	0.555556	-2.41741	3.52853	0.999571
98-77	0.111111	-0.993679	1.2159	0.999996		98-77	1	-3.1625	5.1625	0.997386		98-77	1.22222	-1.75075	4.19519	0.923684
105-77	0.111111	-0.993679	1.2159	0.999996		105-77	1	-3.1625	5.1625	0.997386		105-77	1.22222	-1.75075	4.19519	0.923684
112-77	0.111111	-0.993679	1.2159	0.999996		112-77	1.22222	-2.94027	5.38472	0.989823		112-77	1.66667	-1.3063	4.63964	0.686593
119-77	0.111111	-0.993679	1.2159	0.999996		119-77	1.22222	-2.94027	5.38472	0.989823		119-77	1.66667	-1.3063	4.63964	0.686593
91-84	0.111111	-0.993679	1.2159	0.999996		91-84	0.555556	-3.60694	4.71805	0.999966		91-84	0.333333	-2.63964	3.3063	0.999991
98-84	0.111111	-0.993679	1.2159	0.999996		98-84	0.888889	-3.27361	5.05138	0.998867		98-84	1	-1.97297	3.97297	0.975931
105-84	0.111111	-0.993679	1.2159	0.999996		105-84	0.888889	-3.27361	5.05138	0.998867		105-84	1	-1.97297	3.97297	0.975931
112-84	0.111111	-0.993679	1.2159	0.999996		112-84	1.11111	-3.05138	5.27361	0.994602		112-84	1.44444	-1.52853	4.41741	0.825819
119-84	0.111111	-0.993679	1.2159	0.999996		119-84	1.11111	-3.05138	5.27361	0.994602		119-84	1.44444	-1.52853	4.41741	0.825819
98-91	4.44089e-16	-1.10479	1.10479	1		98-91	0.333333	-3.82916	4.49583	0.999999		98-91	0.666667	-2.3063	3.63964	0.998392
105-91	4.44089e-16	-1.10479	1.10479	1		105-91	0.333333	-3.82916	4.49583	0.999999		105-91	0.666667	-2.3063	3.63964	0.998392
112-91	8.88178e-16	-1.10479	1.10479	1		112-91	0.555556	-3.60694	4.71805	0.999966		112-91	1.11111	-1.86186	4.08408	0.955011
119-91	4.44089e-16	-1.10479	1.10479	1		119-91	0.555556	-3.60694	4.71805	0.999966		119-91	1.11111	-1.86186	4.08408	0.955011
105-98	0	-1.10479	1.10479	1		105-98	3.55271e-15	-4.1625	4.1625	1		105-98	0	-2.97297	2.97297	1
112-98	4.44089e-16	-1.10479	1.10479	1		112-98	0.222222	-3.94027	4.38472	1		112-98	0.444444	-2.52853	3.41741	0.999919
119-98	0	-1.10479	1.10479	1		119-98	0.222222	-3.94027	4.38472	1		119-98	0.444444	-2.52853	3.41741	0.999919
112-105	4.44089e-16	-1.10479	1.10479	1		112-105	0.222222	-3.94027	4.38472	1		112-105	0.444444	-2.52853	3.41741	0.999919
119-105	0	-1.10479	1.10479	1		119-105	0.222222	-3.94027	4.38472	1		119-105	0.444444	-2.52853	3.41741	0.999919
119-112	-4.44089e-16	-1.10479	1.10479	1		119-112	-8.88178e-16	-4.1625	4.1625	1		119-112	-8.88178e-16	-2.97297	2.97297	1

## Sheet: ANOVA_SupFig5
ANOVA last waxy leaf - Georgia Field						ANOVA day to anthesis - Georgia Field						ANOVA Nodes - Georgia Field
Condition	Difference between groups	Lower bound	Upper bound	p-value adjusted		Condition	Difference between groups	Lower bound	Upper bound	p-value adjusted		Condition	Difference between groups	Lower bound	Upper bound	p-value adjusted
Oaxa141-Oaxa139	2.83333	0.203045	5.46362	0.0303608		Oaxa141-Oaxa139	3.83333	-20.0704	27.7371	0.993735		Oaxa141-Oaxa139	-2.96667	-5.92291	-0.0104208	0.0486791
Oaxa306-Oaxa139	3	0.210157	5.78984	0.0307343		Oaxa306-Oaxa139	-38.5	-62.4038	-14.5962	0.00147439		Oaxa306-Oaxa139	-3.87619	-6.88476	-0.867618	0.00417669
Oaxa524-Oaxa139	0.5	-2.13029	3.13029	0.989708		Oaxa524-Oaxa139	-11.5	-34.1771	11.1771	0.565055		Oaxa524-Oaxa139	-0.466667	-3.42291	2.48958	0.997311
Oaxa612-Oaxa139	2.75	-0.0398425	5.53984	0.0547341		Oaxa612-Oaxa139	-6.25	-28.9271	16.4271	0.936001		Oaxa612-Oaxa139	-1.19487	-4.26271	1.87297	0.864485
Oaxa622-Oaxa139	0.666667	-2.27409	3.60742	0.977539		Oaxa622-Oaxa139	-7.16667	-31.0704	16.7371	0.911792		Oaxa622-Oaxa139	-0.566667	-3.52291	2.38958	0.993301
Oaxa306-Oaxa141	0.166667	-1.91276	2.24609	0.999832		Oaxa306-Oaxa141	-42.3333	-63.7135	-20.9532	0.000208338		Oaxa306-Oaxa141	-0.909524	-3.9181	2.09905	0.949677
Oaxa524-Oaxa141	-2.33333	-4.19323	-0.473438	0.00923044		Oaxa524-Oaxa141	-15.3333	-35.3327	4.66599	0.181141		Oaxa524-Oaxa141	2.5	-0.456246	5.45625	0.145873
Oaxa612-Oaxa141	-0.0833333	-2.16276	1.99609	0.999995		Oaxa612-Oaxa141	-10.0833	-30.0827	9.91599	0.570675		Oaxa612-Oaxa141	1.77179	-1.29605	4.83964	0.545009
Oaxa622-Oaxa141	-2.16667	-4.44456	0.11123	0.0679379		Oaxa622-Oaxa141	-11	-32.3802	10.3802	0.55098		Oaxa622-Oaxa141	2.4	-0.556246	5.35625	0.179307
Oaxa524-Oaxa306	-2.5	-4.57943	-0.420574	0.0131736		Oaxa524-Oaxa306	27	7.00067	46.9993	0.00647466		Oaxa524-Oaxa306	3.40952	0.400951	6.4181	0.0170275
Oaxa612-Oaxa306	-0.25	-2.5279	2.0279	0.999223		Oaxa612-Oaxa306	32.25	12.2507	52.2493	0.00145873		Oaxa612-Oaxa306	2.68132	-0.436978	5.79961	0.133345
Oaxa622-Oaxa306	-2.33333	-4.79374	0.127077	0.0691336		Oaxa622-Oaxa306	31.3333	9.95315	52.7135	0.00333232		Oaxa622-Oaxa306	3.30952	0.300951	6.3181	0.0225458
Oaxa612-Oaxa524	2.25	0.170574	4.32943	0.0294124		Oaxa612-Oaxa524	5.25	-13.2658	23.7658	0.928578		Oaxa612-Oaxa524	-0.728205	-3.79605	2.33964	0.982262
Oaxa622-Oaxa524	0.166667	-2.11123	2.44456	0.999893		Oaxa622-Oaxa524	4.33333	-15.666	24.3327	0.976122		Oaxa622-Oaxa524	-0.1	-3.05625	2.85625	0.999999
Oaxa622-Oaxa612	-2.08333	-4.54374	0.377077	0.126938		Oaxa622-Oaxa612	-0.916667	-20.916	19.0827	0.999985		Oaxa622-Oaxa612	0.628205	-2.43964	3.69605	0.990912

## Sheet: ANOVA_SupFig6
ANOVA Nodes 71 DAP - Hancock Field						ANOVA Nodes 101 DAP - Hancock Field						ANOVA Nodes 101 DAP - Hancock Field
Condition	Difference between groups	Lower bound	Upper bound	p-value adjusted		Condition	Difference between groups	Lower bound	Upper bound	p-value adjusted		Condition	Difference between groups	Lower bound	Upper bound	p-value adjusted
PHP02-PHZ51	0.0416667	-0.508648	0.591981	0.999987		PHP02-PHZ51	-0.2	-1.42185	1.02185	0.998847		PHP02-PHZ51	0.0166667	-1.6408	1.67413	1
HB8229-PHZ51	1.15833	0.608019	1.70865	2.57957e-07		HB8229-PHZ51	1.8	0.57815	3.02185	0.000530447		HB8229-PHZ51	1.79167	0.134201	3.44913	0.0255815
Oaxa139-PHZ51	0.125	-0.425315	0.675315	0.992931		Oaxa139-PHZ51	2.46667	1.24482	3.68852	7.76693e-07		Oaxa139-PHZ51	3.38333	1.72587	5.0408	5.83245e-07
Oaxa524-PHZ51	1.75	1.19969	2.30031	0		Oaxa524-PHZ51	5.75	4.52815	6.97185	0		Oaxa524-PHZ51	6.49167	4.8342	8.14913	0
Oaxa733-PHZ51	0.25	-0.300315	0.800315	0.813058		Oaxa733-PHZ51	3.225	2.00315	4.44685	1.41146e-10		Oaxa733-PHZ51	3.325	1.66753	4.98247	9.13005e-07
GRIN19897-PHZ51	0.608333	0.0580187	1.15865	0.0206821		GRIN19897-PHZ51	2.60833	1.38648	3.83018	1.75358e-07		GRIN19897-PHZ51	2.54167	0.884201	4.19913	0.000271602
HB8229-PHP02	1.11667	0.566352	1.66698	6.80821e-07		HB8229-PHP02	2	0.77815	3.22185	8.31741e-05		HB8229-PHP02	1.775	0.117534	3.43247	0.027881
Oaxa139-PHP02	0.0833333	-0.466981	0.633648	0.99926		Oaxa139-PHP02	2.66667	1.44482	3.88852	9.43549e-08		Oaxa139-PHP02	3.36667	1.7092	5.02413	6.63084e-07
Oaxa524-PHP02	1.70833	1.15802	2.25865	0		Oaxa524-PHP02	5.95	4.72815	7.17185	0		Oaxa524-PHP02	6.475	4.81753	8.13247	0
Oaxa733-PHP02	0.208333	-0.341981	0.758648	0.911477		Oaxa733-PHP02	3.425	2.20315	4.64685	0		Oaxa733-PHP02	3.30833	1.65087	4.9658	1.03723e-06
GRIN19897-PHP02	0.566667	0.016352	1.11698	0.039341		GRIN19897-PHP02	2.80833	1.58648	4.03018	2.06206e-08		GRIN19897-PHP02	2.525	0.867534	4.18247	0.00030402
Oaxa139-HB8229	-1.03333	-1.58365	-0.483019	4.57307e-06		Oaxa139-HB8229	0.666667	-0.555184	1.88852	0.649446		Oaxa139-HB8229	1.59167	-0.0657993	3.24913	0.0680736
Oaxa524-HB8229	0.591667	0.041352	1.14198	0.0268919		Oaxa524-HB8229	3.95	2.72815	5.17185	0		Oaxa524-HB8229	4.7	3.04253	6.35747	0
Oaxa733-HB8229	-0.908333	-1.45865	-0.358019	7.08763e-05		Oaxa733-HB8229	1.425	0.20315	2.64685	0.011959		Oaxa733-HB8229	1.53333	-0.124133	3.1908	0.0884478
GRIN19897-HB8229	-0.55	-1.10031	0.000314643	0.0502275		GRIN19897-HB8229	0.808333	-0.413517	2.03018	0.42129		GRIN19897-HB8229	0.75	-0.907466	2.40747	0.815837
Oaxa524-Oaxa139	1.625	1.07469	2.17531	0		Oaxa524-Oaxa139	3.28333	2.06148	4.50518	3.65549e-11		Oaxa524-Oaxa139	3.10833	1.45087	4.7658	4.70886e-06
Oaxa733-Oaxa139	0.125	-0.425315	0.675315	0.992931		Oaxa733-Oaxa139	0.758333	-0.463517	1.98018	0.500192		Oaxa733-Oaxa139	-0.0583333	-1.7158	1.59913	1
GRIN19897-Oaxa139	0.483333	-0.0669813	1.03365	0.123074		GRIN19897-Oaxa139	0.141667	-1.08018	1.36352	0.999842		GRIN19897-Oaxa139	-0.841667	-2.49913	0.815799	0.721516
Oaxa733-Oaxa524	-1.5	-2.05031	-0.949685	0		Oaxa733-Oaxa524	-2.525	-3.74685	-1.30315	4.22134e-07		Oaxa733-Oaxa524	-3.16667	-4.82413	-1.5092	3.03977e-06
GRIN19897-Oaxa524	-1.14167	-1.69198	-0.591352	3.8081e-07		GRIN19897-Oaxa524	-3.14167	-4.36352	-1.91982	4.71453e-10		GRIN19897-Oaxa524	-3.95	-5.60747	-2.29253	6.67939e-09
GRIN19897-Oaxa733	0.358333	-0.191981	0.908648	0.440971		GRIN19897-Oaxa733	-0.616667	-1.83852	0.605184	0.72721		GRIN19897-Oaxa733	-0.783333	-2.4408	0.874133	0.783449
